# Supplementary material for: Comparative transcriptomics provides insights into molecular mechanisms of zinc tolerance in the ectomycorrhizal fungus Suillus luteus
Source: G3 (Bethesda). 2024 Jul 13;14(9):jkae156. doi: 10.1093/g3journal/jkae156 (PMC11373636; doi:10.1093/g3journal/jkae156)
Supplement: jkae156_Supplementary_Data [file jkae156_supplementary_data.zip]

Archive with 8 entries (8 files):
- Supplemental_Material_G3-2024-405207.docx
- Table_S1_G3-2024-405207.xlsx
- Table_S2_G3-2024-405207.xlsx
- Table_S3_G3-2024-405207.xlsx
- Table_S4_G3-2024-405207.xlsx
- Table_S5_G3-2024-405207.xlsx
- Table_S6_G3-2024-405207.xlsx
- Table_S7_G3-2024-405207.xlsx
