# Supplementary material for: Comparative transcriptomics provides insights into molecular mechanisms of zinc tolerance in the ectomycorrhizal fungus Suillus luteus
Source: G3 (Bethesda). 2024 Jul 13;14(9):jkae156. doi: 10.1093/g3journal/jkae156 (PMC11373636; doi:10.1093/g3journal/jkae156)
Supplement: jkae156_Supplementary_Data [file jkae156_supplementary_data.zip › Table_S1_G3-2024-405207.xlsx]

## Sheet: Sheet1
Table S1 - S. luteus isolates included in the experiment, including collection year, Zn tolerance, and location of origin.
Sample Name	Sample Code*	Collection Year	EC50 Zn (ppm)	Location	Soil Contamination
C1	UH-Slu-LmD7	2011	142.78	Lommel, BE	+
C2	UH-Slu-Lm3	2000	396.1	Lommel, BE	+
C3	UH-Slu-Sl20	1998	573.91	Lommel, BE	+
C4	UH-Slu-Lm5	2000	641.84	Lommel, BE	+
C5	UH-Slu-Lm12	2000	936.98	Lommel, BE	+
NC1	UH-Slu-P1	2000	61.34	Paal, BE	-
NC2	UH-Slu-P2	2000	74.97	Paal, BE	-
NC3	UH-Slu-P13	2000	77.06	Paal, BE	-
NC4	UH-Slu-PD14	2011	103.93	Paal, BE	-
NC5	UH-Slu-PD13	2011	207.78	Paal, BE	-
* From Bazzicalupo et al., 2020
