# Supplementary material for: Comparative transcriptomics provides insights into molecular mechanisms of zinc tolerance in the ectomycorrhizal fungus Suillus luteus
Source: G3 (Bethesda). 2024 Jul 13;14(9):jkae156. doi: 10.1093/g3journal/jkae156 (PMC11373636; doi:10.1093/g3journal/jkae156)
Supplement: jkae156_Supplementary_Data [file jkae156_supplementary_data.zip › Table_S2_G3-2024-405207.xlsx]

## Sheet: Sheet1
Table S2 – Short Read Archive Database codes for all samples, including sample name, treatment, and replicate
Sample Name	Replicate	Treatment	Sequencing Project ID	Library Name	BioProject	BioSample	Project Accession	Run Accession	Load Date
C1	a	-Zn	1354380	HZHBB	PRJNA972083	SAMN35066404	SRP442740	SRR24892987	2023-06-11 16:39:28
C1	a	+Zn	1354380	HZHBH	PRJNA972086	SAMN35066422	SRP442736	SRR24892990	2023-06-11 16:39:28
C1	b	-Zn	1354380	HZHBC	PRJNA972084	SAMN35066434	SRP442741	SRR24892988	2023-06-11 16:39:28
C1	b	+Zn	1354380	HZHBN	PRJNA972009	SAMN35066437	SRP442738	SRR24892991	2023-06-11 16:39:28
C1	c	-Zn	1354380	HZHBG	PRJNA972085	SAMN35066417	SRP442739	SRR24892989	2023-06-11 16:39:28
C1	c	+Zn	1354380	HZHBO	PRJNA972010	SAMN35066499	SRP442737	SRR24892992	2023-06-11 16:39:28
C2	a	-Zn	1354374	HZGYU	PRJNA972046	SAMN35066492	SRP442734	SRR24892960	2023-06-11 16:39:04
C2	a	+Zn	1354374	HZGYY	PRJNA972049	SAMN35066402	SRP442731	SRR24892963	2023-06-11 16:39:04
C2	b	-Zn	1354374	HZGYW	PRJNA972047	SAMN35066465	SRP442733	SRR24892961	2023-06-11 16:39:04
C2	b	+Zn	1354374	HZGYZ	PRJNA972050	SAMN35066497	SRP442730	SRR24892964	2023-06-11 16:39:04
C2	c	-Zn	1354374	HZGYX	PRJNA972048	SAMN35066455	SRP442732	SRR24892962	2023-06-11 16:39:04
C2	c	+Zn	1354374	HZGZA	PRJNA972051	SAMN35066498	SRP442729	SRR24892965	2023-06-11 16:39:04
C3	a	-Zn	1354377	HZGZY	PRJNA972064	SAMN35066484	SRP442765	SRR24893011	2023-06-11 16:39:15
C3	a	+Zn	1354377	HZHAB	PRJNA972067	SAMN35066429	SRP442762	SRR24893014	2023-06-11 16:39:15
C3	b	-Zn	1354377	HZGZZ	PRJNA972065	SAMN35066466	SRP442764	SRR24893012	2023-06-11 16:39:15
C3	b	+Zn	1354377	HZHAC	PRJNA972068	SAMN35066494	SRP442763	SRR24893013	2023-06-11 16:39:15
C3	c	-Zn	1354377	HZHAA	PRJNA972066	SAMN35066439	SRP442760	SRR24893015	2023-06-11 16:39:15
C3	c	+Zn	1354377	HZHAG	PRJNA972069	SAMN35066433	SRP442759	SRR24893016	2023-06-11 16:39:15
C4	a	-Zn	1354375	HZGZB	PRJNA972052	SAMN35066464	SRP442758	SRR24893006	2023-06-11 16:39:41
C4	a	+Zn	1354375	HZGZH	PRJNA972055	SAMN35066403	SRP442756	SRR24893008	2023-06-11 16:39:41
C4	b	-Zn	1354375	HZGZC	PRJNA972053	SAMN35066445	SRP442761	SRR24893005	2023-06-11 16:39:41
C4	b	+Zn	1354375	HZGZN	PRJNA972056	SAMN35066446	SRP442754	SRR24893010	2023-06-11 16:39:41
C4	c	-Zn	1354375	HZGZG	PRJNA972054	SAMN35066456	SRP442757	SRR24893007	2023-06-11 16:39:41
C4	c	+Zn	1354375	HZGZO	PRJNA972057	SAMN35066482	SRP442755	SRR24893009	2023-06-11 16:39:41
C5	a	-Zn	1354376	HZGZP	PRJNA972058	SAMN35066460	SRP442781	SRR24893027	2023-06-11 16:47:43
C5	a	+Zn	1354376	HZGZU	PRJNA972061	SAMN35066487	SRP442779	SRR24893029	2023-06-11 16:47:43
C5	b	-Zn	1354376	HZGZS	PRJNA972059	SAMN35066428	SRP442780	SRR24893028	2023-06-11 16:47:43
C5	b	+Zn	1354376	HZGZW	PRJNA972062	SAMN35066493	SRP442777	SRR24893031	2023-06-11 16:47:43
C5	c	-Zn	1354376	HZGZT	PRJNA972060	SAMN35066452	SRP442778	SRR24893030	2023-06-11 16:47:43
C5	c	+Zn	1354376	HZGZX	PRJNA972063	SAMN35066447	SRP442776	SRR24893032	2023-06-11 16:47:43
NC1	a	-Zn	1354382	HZHBY	PRJNA972017	SAMN35066476	SRP442768	SRR24893019	2023-06-11 16:38:42
NC1	a	+Zn	1354382	HZHCB	PRJNA972020	SAMN35066485	SRP442766	SRR24893021	2023-06-11 16:38:42
NC1	b	-Zn	1354382	HZHBZ	PRJNA972018	SAMN35066441	SRP442770	SRR24893017	2023-06-11 16:38:42
NC1	b	+Zn	1354382	HZHCC	PRJNA972021	SAMN35066421	SRP442769	SRR24893018	2023-06-11 16:38:42
NC1	c	-Zn	1354382	HZHCA	PRJNA972019	SAMN35066411	SRP442767	SRR24893020	2023-06-11 16:38:42
NC2	a	-Zn	1354379	HZHAU	PRJNA972077	SAMN35066457	SRP442743	SRR24892997	2023-06-11 16:38:53
NC2	a	+Zn	1354379	HZHAY	PRJNA972080	SAMN35066468	SRP442746	SRR24892994	2023-06-11 16:38:53
NC2	b	-Zn	1354379	HZHAW	PRJNA972078	SAMN35066416	SRP442744	SRR24892996	2023-06-11 16:38:53
NC2	b	+Zn	1354379	HZHAZ	PRJNA972081	SAMN35066505	SRP442747	SRR24892993	2023-06-11 16:38:53
NC2	c	-Zn	1354379	HZHAX	PRJNA972079	SAMN35066430	SRP442745	SRR24892995	2023-06-11 16:38:53
NC2	c	+Zn	1354379	HZHBA	PRJNA972082	SAMN35066420	SRP442742	SRR24892998	2023-06-11 16:38:53
NC3	a	-Zn	1354383	HZHCG	PRJNA972022	SAMN35066438	SRP442772	SRR24893025	2023-06-11 17:14:01
NC3	b	-Zn	1354383	HZHCH	PRJNA972023	SAMN35066475	SRP442774	SRR24893023	2023-06-11 17:14:01
NC3	b	+Zn	1354383	HZHCO	PRJNA972025	SAMN35066504	SRP442775	SRR24893022	2023-06-11 17:14:01
NC3	c	-Zn	1354383	HZHCN	PRJNA972024	SAMN35066449	SRP442771	SRR24893026	2023-06-11 17:14:01
NC3	c	+Zn	1354383	HZHCP	PRJNA972026	SAMN35066462	SRP442773	SRR24893024	2023-06-11 17:14:00
NC4	a	-Zn	1354381	HZHBP	PRJNA972011	SAMN35066436	SRP442752	SRR24893000	2023-06-11 16:46:47
NC4	a	+Zn	1354381	HZHBU	PRJNA972014	SAMN35066443	SRP442751	SRR24893003	2023-06-11 16:46:47
NC4	b	-Zn	1354381	HZHBS	PRJNA972012	SAMN35066486	SRP442753	SRR24892999	2023-06-11 16:46:47
NC4	b	+Zn	1354381	HZHBW	PRJNA972015	SAMN35066488	SRP442750	SRR24893001	2023-06-11 16:46:47
NC4	c	-Zn	1354381	HZHBT	PRJNA972013	SAMN35066500	SRP442749	SRR24893002	2023-06-11 16:46:47
NC4	c	+Zn	1354381	HZHBX	PRJNA972016	SAMN35066410	SRP442748	SRR24893004	2023-06-11 16:46:47
NC5	a	-Zn	1354378	HZHAH	PRJNA972071	SAMN35066473	SRP442724	SRR24892177	2023-06-11 16:16:42
NC5	a	+Zn	1354378	HZHAP	PRJNA972074	SAMN35066419	SRP442726	SRR24892175	2023-06-11 16:16:42
NC5	b	-Zn	1354378	HZHAN	PRJNA972072	SAMN35066409	SRP442722	SRR24892179	2023-06-11 16:16:42
NC5	b	+Zn	1354378	HZHAS	PRJNA972075	SAMN35066503	SRP442727	SRR24892174	2023-06-11 16:16:42
NC5	c	-Zn	1354378	HZHAO	PRJNA972073	SAMN35066474	SRP442723	SRR24892178	2023-06-11 16:16:42
NC5	c	+Zn	1354378	HZHAT	PRJNA972076	SAMN35066463	SRP442725	SRR24892176	2023-06-11 16:16:42
