# Supplementary material for: Comparative transcriptomics provides insights into molecular mechanisms of zinc tolerance in the ectomycorrhizal fungus Suillus luteus
Source: G3 (Bethesda). 2024 Jul 13;14(9):jkae156. doi: 10.1093/g3journal/jkae156 (PMC11373636; doi:10.1093/g3journal/jkae156)
Supplement: jkae156_Supplementary_Data [file jkae156_supplementary_data.zip › Table_S3_G3-2024-405207.xlsx]

## Sheet: Sheet1
Table S3 - Sample raw and filtered read counts.
Library Name	Raw Reads	Filtered Reads
HZGZP	36356482	35835980
HZGZS	64021986	62567864
HZGZT	39893556	39358338
HZGZU	64733806	63668178
HZGZW	75291750	73278834
HZGZX	49028044	48453920
HZGZB	42063742	40934728
HZGZC	63946000	61944064
HZGZG	60110784	59522692
HZGZH	60314034	58772452
HZGZN	51018790	50325326
HZGZO	62425194	60617962
HZGZY	45650338	44864526
HZGZZ	42827352	42311188
HZHAA	46215748	45191092
HZHAB	43171660	42620938
HZHAC	31731726	31000840
HZHAG	49535834	47973992
HZHAH	51549522	50946654
HZHAN	72079986	70930308
HZHAO	47799254	47356690
HZHAP	52442048	49592698
HZHAS	51764020	50938202
HZHAT	55387770	50344182
HZHBB	47852890	47194860
HZHBC	42198512	42082904
HZHBG	72656568	72157764
HZHBH	68576110	67166736
HZHBN	60870270	60646210
HZHBO	64610930	63363112
HZHBP	68307876	67337570
HZHBS	53329198	52349752
HZHBT	43534158	42709424
HZHBU	43075602	40703236
HZHBW	47050642	44988738
HZHBX	50633682	48763610
HZHBY	42654332	41902162
HZHBZ	69647200	69002360
HZHCA	37989808	37193176
HZHCB	49452488	48693708
HZHCC	43114784	41534944
HZHCG	58682442	57903410
HZHCH	41351658	40425400
HZHCN	214601436	208096790
HZHCO	59309864	56629082
HZHCP	188645656	180773578
HZHAU	58637720	57889036
HZHAW	55443470	54737262
HZHAX	46655626	45526008
HZHAY	6251448	5448864
HZHAZ	8083994	1688610
HZHBA	10086490	9105258
HZGYU	81651674	79835824
HZGZA	40559178	40144814
HZGYX	61037212	59738782
HZGYY	62868986	61922184
HZGYZ	35043898	34206544
HZGYW	53404426	52939158
