# Supplementary material for: Comparative transcriptomics provides insights into molecular mechanisms of zinc tolerance in the ectomycorrhizal fungus Suillus luteus
Source: G3 (Bethesda). 2024 Jul 13;14(9):jkae156. doi: 10.1093/g3journal/jkae156 (PMC11373636; doi:10.1093/g3journal/jkae156)
Supplement: jkae156_Supplementary_Data [file jkae156_supplementary_data.zip › Table_S4_G3-2024-405207.xlsx]

## Sheet: New
Table S4 - Most positively and negatively differentially expressed genes and genes expressed in response to Zn treatment.
Most Positively and Negatively Differentially Expressed Genes
Contrast	ProteinID	lfc	GO terms	Other Annotations
Inte	2860109	-16.1441		Chromodomain-helicase DNA-binding protein
Inte	2854629	-13.1169	GUF
Inte	2921847	-12.7105	GUF
Inte	2257026	-12.4811	GUF
Inte	2773057	-10.5975	GUF
Inte	808753	-9.4737	GTP binding	50S ribosome-binding GTPase
Inte	2220471	-8.7719	GUF
Inte	1811006	-8.4537	protein binding	Transcription initiation factor TFIID
Inte	2856202	-8.3906	GUF
Inte	2837180	-7.5325	GUF
Inte	51318	12.9128	GUF
Inte	502921	12.1166	GUF
Inte	2859448	11.7284	GUF
Inte	477002	11.5313	GUF
Inte	2584418	10.2909	oxidoreductase activity	Cytochrome P450
Inte	2913493	9.2607		Nuclear transport receptor CRM1/MSN5
Inte	12475	8.9418	GUF
Inte	417744	6.8039		Serralysin-like metalloprotease
Inte	2845256	6.1931	GUF
Inte	16304	5.9453	GUF
TvSe	2854629	-30.3685	GUF
TvSe	245087	-30.3403	GUF
TvSe	2921847	-30.3211	GUF
TvSe	2860109	-29.2589		Chromodomain-helicase DNA-binding protein
TvSe	2772564	-28.5703	RNA-DNA hybrid ribonuclease activity
TvSe	2923432	-27.3839	ATP binding	ATPase
TvSe	2220471	-26.6458	GUF
TvSe	2812508	-25.2019	GUF
TvSe	2856202	-24.9691	GUF
TvSe	32641	-24.2737	protein kinase activity	Protein tyrosine and serine/threonine kinase
TvSe	2834385	21.7037	GUF
TvSe	1435914	21.1006	GUF
TvSe	567254	20.5787	DNA binding	helix-turn-helix, Psq domain
TvSe	1838360	16.2504	GUF
TvSe	2894618	16.1038	GUF
TvSe	2895427	14.7871	GUF
TvSe	2872549	14.7297	GUF
TvSe	2859448	14.0525	GUF
TvSe	808753	13.6615	GTP binding	50S ribosome-binding GTPase
Zne	1863499	-13.3096	GUF
Zne	2917334	-12.3377	GUF
Zne	93300	-12.3186	metal ion binding	FOG: Zn-finger
Zne	1754956	-12.2716	GUF
Zne	2966410	-12.2052		N-methyltransferase
Zne	1838502	-12.1751	GUF
Zne	1753783	-12.0731	GUF
Zne	1886202	-12.0516	zinc ion binding	Predicted E3 ubiquitin ligase
Zne	15038	-12.0331	GUF
Zne	2743056	-12.0174	GUF
Zne	2107445	6.302	GUF
Zne	1883923	2.6233	GUF
Zne	2923243	2.5121	GUF
Zne	2002237	1.7373	GUF
Zne	2849196	1.6358	GUF
Zne	809705	1.515	GUF
Zne	2865726	0.6719	GUF
Zne	2977515	0.6452	protein binding	Glutathione S-transferase
Zne	2865753	0.4686	hydrolase activity	Arginase family protein
Genes Significantly Differentially Expressed in Response to Zn Treatment
	ProteinID	lfc	GO terms	Other Annotations
	2861537	-11.566	GUF
	108662	-11.3553		SAP Domain
	90983	-10.889	protein binding	WD domain, G-beta repeat
	2916564	-9.0037	GUF
	2925319	-8.8966	GUF
	2923235	-7.4788	GUF
	267929	-7.1964	GUF
	2837919	-6.7421		Protein kinase
	2925782	-6.4301	GUF
	2164864	-5.5976	GUF
	2922762	-5.5857	GUF
	2775213	-5.3327	GUF
	2852888	-5.0391	protein kinase activity	dual-specificity kinase
	26368	-4.9994	DNA binding	DNA breaking-rejoining enzyme
	2891073	-4.8851	DNA binding	Homeobox-like domain superfamily
	62165	-4.8626	nuclease activity	XPG-I domain
	110824	-4.6558	GUF
	2843749	-4.2878	GUF
	2961255	-3.4578	DNA binding	Winged helix-turn helix
	2764313	-3.4122	DNA binding	Integrase/recombinase, N-terminal
	2338270	-3.1998	GUF
	810429	-3.0438	C-terminal protein methylation	Isoprenylcysteine carboxyl methyltransferase family
	2537479	-3.0379	GUF
	2873673	-2.9663	GUF
	2338282	-2.6182	GUF
	102388	-2.3226		P-loop containing nucleoside triphosphate hydrolase
	2408646	-2.3133	protein binding	BTB/POZ domain
	2852815	-2.2662	GUF
	2978110	-1.9198		P-loop containing nucleoside triphosphate hydrolase
	810904	-1.443	GUF
	568711	-0.6838	GUF
	2034891	-0.1128	GTPase activity	GTPase Rab5/YPT51
