# Supplementary material for: Comparative transcriptomics provides insights into molecular mechanisms of zinc tolerance in the ectomycorrhizal fungus Suillus luteus
Source: G3 (Bethesda). 2024 Jul 13;14(9):jkae156. doi: 10.1093/g3journal/jkae156 (PMC11373636; doi:10.1093/g3journal/jkae156)
Supplement: jkae156_Supplementary_Data [file jkae156_supplementary_data.zip › Table_S5_G3-2024-405207.xlsx]

## Sheet: New
Table S5 – GO terms enriched in the turquoise module (found by WGCNA to be significantly associated with Zn treatment).
Molecular Function GO Terms
GO.ID	Term	Annotated	Significant	Expected	raw.p.value
GO:0003735	structural constituent of ribosome	19	16	10.97	0.00017
GO:0005198	structural molecule activity	19	16	10.97	0.00017
GO:0030234	enzyme regulator activity	10	9	5.77	0.00335
GO:0098772	molecular function regulator activity	10	9	5.77	0.00335
GO:0016772	transferase activity, transferring phosphorus-containing groups	33	25	19.06	0.00848
GO:0003676	nucleic acid binding	67	46	38.69	0.01148
GO:0016779	nucleotidyltransferase activity	9	8	5.2	0.01897
GO:0003887	DNA-directed DNA polymerase activity	5	5	2.89	0.02358
GO:0034061	DNA polymerase activity	5	5	2.89	0.02358
GO:0005488	binding	177	111	102.21	0.03225
GO:0030554	adenyl nucleotide binding	63	42	36.38	0.03606
GO:0032559	adenyl ribonucleotide binding	63	42	36.38	0.03606
GO:0004672	protein kinase activity	15	12	8.66	0.03681
GO:0004674	protein serine/threonine kinase activity	12	10	6.93	0.03933
GO:0097159	organic cyclic compound binding	127	82	73.34	0.04473
GO:1901363	heterocyclic compound binding	127	82	73.34	0.04473
GO:0140097	catalytic activity, acting on DNA	13	11	7.51	0.05637
GO:0005524	ATP binding	62	41	35.8	0.06043
GO:0017076	purine nucleotide binding	67	44	38.69	0.07525
GO:0032555	purine ribonucleotide binding	67	44	38.69	0.07525
GO:0003677	DNA binding	43	30	24.83	0.07527
GO:0016773	phosphotransferase activity, alcohol group as acceptor	20	15	11.55	0.08833
GO:0032553	ribonucleotide binding	69	45	39.85	0.10369
GO:0097367	carbohydrate derivative binding	69	45	39.85	0.10369
GO:0016301	kinase activity	22	16	12.7	0.1123
GO:0035639	purine ribonucleoside triphosphate binding	66	43	38.11	0.11789
GO:0000166	nucleotide binding	74	48	42.73	0.12995
GO:0036094	small molecule binding	74	48	42.73	0.12995
GO:1901265	nucleoside phosphate binding	74	48	42.73	0.12995
GO:0003723	RNA binding	7	5	4.04	0.15026
GO:0140640	catalytic activity, acting on a nucleic acid	31	21	17.9	0.15515
GO:0043167	ion binding	84	54	48.51	0.15969
GO:0017111	ribonucleoside triphosphate phosphatase activity	13	6	7.51	0.17707
GO:0043168	anion binding	69	44	39.85	0.17988
GO:0140657	ATP-dependent activity	21	13	12.13	0.19636
GO:0015399	primary active transmembrane transporter activity	6	3	3.46	0.22402
GO:0022804	active transmembrane transporter activity	6	3	3.46	0.22402
GO:0042626	ATPase-coupled transmembrane transporter activity	6	3	3.46	0.22402
GO:0003899	DNA-directed 5'-3' RNA polymerase activity	5	4	2.89	0.23164
GO:0034062	5'-3' RNA polymerase activity	5	4	2.89	0.23164
GO:0097747	RNA polymerase activity	5	4	2.89	0.23164
GO:0008094	ATP-dependent activity, acting on DNA	6	5	3.46	0.27095
GO:0008270	zinc ion binding	11	8	6.35	0.27344
GO:0004386	helicase activity	15	9	8.66	0.30494
GO:0016462	pyrophosphatase activity	15	8	8.66	0.32267
GO:0016817	hydrolase activity, acting on acid anhydrides	15	8	8.66	0.32267
GO:0016818	hydrolase activity, acting on acid anhydrides, in phosphorus-containing anhydrides	15	8	8.66	0.32267
GO:0005215	transporter activity	8	5	4.62	0.32467
GO:0022857	transmembrane transporter activity	8	5	4.62	0.32467
GO:0016788	hydrolase activity, acting on ester bonds	13	8	7.51	0.32676
GO:0016491	oxidoreductase activity	10	7	5.77	0.40203
GO:0004518	nuclease activity	5	3	2.89	0.41343
GO:0016791	phosphatase activity	8	5	4.62	0.41555
GO:0042578	phosphoric ester hydrolase activity	8	5	4.62	0.41555
GO:0016740	transferase activity	56	34	32.34	0.42824
GO:0046914	transition metal ion binding	14	10	8.08	0.46249
GO:0043169	cation binding	16	11	9.24	0.54531
GO:0140098	catalytic activity, acting on RNA	9	6	5.2	0.55701
GO:0046872	metal ion binding	15	10	8.66	0.57193
GO:0016829	lyase activity	5	2	2.89	0.59984
GO:0019787	ubiquitin-like protein transferase activity	8	4	4.62	0.72954
GO:0016787	hydrolase activity	57	21	32.92	0.80903
GO:0016874	ligase activity	5	2	2.89	0.82445
GO:0003824	catalytic activity	155	78	89.51	0.8637
GO:0140096	catalytic activity, acting on a protein	49	21	28.3	0.9023
GO:0005515	protein binding	24	14	13.86	0.91696
GO:0008233	peptidase activity	18	0	10.39	0.99603
GO:0004175	endopeptidase activity	15	0	8.66	0.9961
GO:0004298	threonine-type endopeptidase activity	14	0	8.08	0.99614
GO:0070003	threonine-type peptidase activity	14	0	8.08	0.99614
GO:0003674	molecular_function	284	164	164	1
Biological Process GO Terms
GO.ID	Term	Annotated	Significant	Expected	raw.p.value
GO:0034641	cellular nitrogen compound metabolic process	51	38	29.91	0.0027
GO:0006139	nucleobase-containing compound metabolic process	40	30	23.46	0.017
GO:0006725	cellular aromatic compound metabolic process	40	30	23.46	0.017
GO:0046483	heterocycle metabolic process	40	30	23.46	0.017
GO:1901360	organic cyclic compound metabolic process	40	30	23.46	0.017
GO:0090304	nucleic acid metabolic process	35	27	20.53	0.017
GO:0065007	biological regulation	32	20	18.77	0.0194
GO:0050789	regulation of biological process	29	19	17.01	0.0267
GO:0019222	regulation of metabolic process	27	17	15.83	0.0377
GO:0051171	regulation of nitrogen compound metabolic process	27	17	15.83	0.0377
GO:0060255	regulation of macromolecule metabolic process	27	17	15.83	0.0377
GO:0080090	regulation of primary metabolic process	27	17	15.83	0.0377
GO:0006259	DNA metabolic process	19	16	11.14	0.0474
GO:0071840	cellular component organization or biogenesis	6	5	3.52	0.05
GO:0009987	cellular process	88	56	51.61	0.0551
GO:0044260	cellular macromolecule metabolic process	33	25	19.35	0.0624
GO:0006260	DNA replication	14	12	8.21	0.0833
GO:0016567	protein ubiquitination	14	9	8.21	0.0833
GO:0031396	regulation of protein ubiquitination	14	9	8.21	0.0833
GO:0031398	positive regulation of protein ubiquitination	14	9	8.21	0.0833
GO:0031399	regulation of protein modification process	14	9	8.21	0.0833
GO:0031401	positive regulation of protein modification process	14	9	8.21	0.0833
GO:0032446	protein modification by small protein conjugation	14	9	8.21	0.0833
GO:0043085	positive regulation of catalytic activity	14	9	8.21	0.0833
GO:0044093	positive regulation of molecular function	14	9	8.21	0.0833
GO:0051247	positive regulation of protein metabolic process	14	9	8.21	0.0833
GO:0051338	regulation of transferase activity	14	9	8.21	0.0833
GO:0051347	positive regulation of transferase activity	14	9	8.21	0.0833
GO:0051438	regulation of ubiquitin-protein transferase activity	14	9	8.21	0.0833
GO:0051443	positive regulation of ubiquitin-protein transferase activity	14	9	8.21	0.0833
GO:0070647	protein modification by small protein conjugation or removal	14	9	8.21	0.0833
GO:1903320	regulation of protein modification by small protein conjugation or removal	14	9	8.21	0.0833
GO:1903322	positive regulation of protein modification by small protein conjugation or removal	14	9	8.21	0.0833
GO:0006412	translation	13	8	7.62	0.0875
GO:0006518	peptide metabolic process	13	8	7.62	0.0875
GO:0043043	peptide biosynthetic process	13	8	7.62	0.0875
GO:0043603	cellular amide metabolic process	13	8	7.62	0.0875
GO:0043604	amide biosynthetic process	13	8	7.62	0.0875
GO:0050896	response to stimulus	10	8	5.86	0.0977
GO:0051716	cellular response to stimulus	10	8	5.86	0.0977
GO:0010467	gene expression	25	17	14.66	0.0987
GO:0044237	cellular metabolic process	65	43	38.12	0.112
GO:0016043	cellular component organization	5	4	2.93	0.1153
GO:0071704	organic substance metabolic process	86	55	50.44	0.1229
GO:0050794	regulation of cellular process	15	10	8.8	0.1287
GO:0043170	macromolecule metabolic process	70	46	41.05	0.1294
GO:0009893	positive regulation of metabolic process	15	9	8.8	0.1344
GO:0010604	positive regulation of macromolecule metabolic process	15	9	8.8	0.1344
GO:0048518	positive regulation of biological process	15	9	8.8	0.1344
GO:0051173	positive regulation of nitrogen compound metabolic process	15	9	8.8	0.1344
GO:0019219	regulation of nucleobase-containing compound metabolic process	12	8	7.04	0.1424
GO:0044238	primary metabolic process	85	54	49.85	0.1483
GO:0034645	cellular macromolecule biosynthetic process	14	9	8.21	0.1561
GO:0009059	macromolecule biosynthetic process	24	16	14.08	0.1585
GO:0036211	protein modification process	18	11	10.56	0.1624
GO:0006974	cellular response to DNA damage stimulus	6	5	3.52	0.1784
GO:0031323	regulation of cellular metabolic process	13	8	7.62	0.1907
GO:0031397	negative regulation of protein ubiquitination	11	7	6.45	0.2003
GO:0031400	negative regulation of protein modification process	11	7	6.45	0.2003
GO:0043086	negative regulation of catalytic activity	11	7	6.45	0.2003
GO:0044092	negative regulation of molecular function	11	7	6.45	0.2003
GO:0051348	negative regulation of transferase activity	11	7	6.45	0.2003
GO:0051444	negative regulation of ubiquitin-protein transferase activity	11	7	6.45	0.2003
GO:1903321	negative regulation of protein modification by small protein conjugation or removal	11	7	6.45	0.2003
GO:0050790	regulation of catalytic activity	16	9	9.38	0.2014
GO:0051246	regulation of protein metabolic process	16	9	9.38	0.2014
GO:0065009	regulation of molecular function	16	9	9.38	0.2014
GO:0006807	nitrogen compound metabolic process	80	51	46.92	0.2176
GO:0006351	DNA-templated transcription	10	7	5.86	0.236
GO:0006355	regulation of DNA-templated transcription	10	7	5.86	0.236
GO:0032774	RNA biosynthetic process	10	7	5.86	0.236
GO:0097659	nucleic acid-templated transcription	10	7	5.86	0.236
GO:1903506	regulation of nucleic acid-templated transcription	10	7	5.86	0.236
GO:2001141	regulation of RNA biosynthetic process	10	7	5.86	0.236
GO:0007154	cell communication	5	4	2.93	0.2538
GO:0006281	DNA repair	5	4	2.93	0.3016
GO:0043412	macromolecule modification	20	13	11.73	0.3093
GO:0019538	protein metabolic process	39	21	22.87	0.3135
GO:0051252	regulation of RNA metabolic process	11	7	6.45	0.3148
GO:0044271	cellular nitrogen compound biosynthetic process	27	17	15.83	0.3207
GO:0016070	RNA metabolic process	16	11	9.38	0.3524
GO:0009889	regulation of biosynthetic process	12	7	7.04	0.3927
GO:0010468	regulation of gene expression	12	7	7.04	0.3927
GO:0010556	regulation of macromolecule biosynthetic process	12	7	7.04	0.3927
GO:0031326	regulation of cellular biosynthetic process	12	7	7.04	0.3927
GO:0006261	DNA-templated DNA replication	6	5	3.52	0.3997
GO:0006270	DNA replication initiation	6	5	3.52	0.3997
GO:0006950	response to stress	7	5	4.11	0.4177
GO:0033554	cellular response to stress	7	5	4.11	0.4177
GO:0009892	negative regulation of metabolic process	13	7	7.62	0.4215
GO:0010605	negative regulation of macromolecule metabolic process	13	7	7.62	0.4215
GO:0048519	negative regulation of biological process	13	7	7.62	0.4215
GO:0051172	negative regulation of nitrogen compound metabolic process	13	7	7.62	0.4215
GO:0051248	negative regulation of protein metabolic process	13	7	7.62	0.4215
GO:0018130	heterocycle biosynthetic process	13	8	7.62	0.4687
GO:0019438	aromatic compound biosynthetic process	13	8	7.62	0.4687
GO:0034654	nucleobase-containing compound biosynthetic process	13	8	7.62	0.4687
GO:1901362	organic cyclic compound biosynthetic process	13	8	7.62	0.4687
GO:1901566	organonitrogen compound biosynthetic process	20	11	11.73	0.5073
GO:1901564	organonitrogen compound metabolic process	45	23	26.39	0.5532
GO:0006457	protein folding	5	1	2.93	0.5674
GO:0019637	organophosphate metabolic process	5	3	2.93	0.6121
GO:0044249	cellular biosynthetic process	34	20	19.94	0.7213
GO:1901576	organic substance biosynthetic process	34	20	19.94	0.7213
GO:0009058	biosynthetic process	35	20	20.53	0.7781
GO:0016053	organic acid biosynthetic process	5	1	2.93	0.7861
GO:0044283	small molecule biosynthetic process	5	1	2.93	0.7861
GO:0046394	carboxylic acid biosynthetic process	5	1	2.93	0.7861
GO:0008152	metabolic process	101	60	59.23	0.7945
GO:0006082	organic acid metabolic process	8	3	4.69	0.8465
GO:0019752	carboxylic acid metabolic process	8	3	4.69	0.8465
GO:0043436	oxoacid metabolic process	8	3	4.69	0.8465
GO:0051179	localization	19	10	11.14	0.8578
GO:0006520	cellular amino acid metabolic process	6	2	3.52	0.8721
GO:0033036	macromolecule localization	9	4	5.28	0.8771
GO:0008104	protein localization	8	3	4.69	0.8863
GO:0051641	cellular localization	8	3	4.69	0.8863
GO:0070727	cellular macromolecule localization	8	3	4.69	0.8863
GO:0071702	organic substance transport	8	3	4.69	0.8863
GO:0071705	nitrogen compound transport	8	3	4.69	0.8863
GO:0006810	transport	18	9	10.56	0.8905
GO:0051234	establishment of localization	18	9	10.56	0.8905
GO:0006886	intracellular protein transport	7	2	4.11	0.8987
GO:0015031	protein transport	7	2	4.11	0.8987
GO:0045184	establishment of protein localization	7	2	4.11	0.8987
GO:0046907	intracellular transport	7	2	4.11	0.8987
GO:0051649	establishment of localization in cell	7	2	4.11	0.8987
GO:0009056	catabolic process	5	1	2.93	0.9835
GO:0009057	macromolecule catabolic process	5	1	2.93	0.9835
GO:1901575	organic substance catabolic process	5	1	2.93	0.9835
GO:0044281	small molecule metabolic process	12	4	7.04	0.9911
GO:0006793	phosphorus metabolic process	8	3	4.69	0.9916
GO:0006796	phosphate-containing compound metabolic process	8	3	4.69	0.9916
GO:0008150	biological_process	133	78	78	1
GO:0043687	post-translational protein modification	5	1	2.93	1
Cellular Component GO Terms
GO.ID	Term	Annotated	Significant	Expected	raw.p.value
GO:0043228	non-membrane-bounded organelle	94	83	63.29	1.1e-09
GO:0043232	intracellular non-membrane-bounded organelle	94	83	63.29	1.1e-09
GO:0110165	cellular anatomical entity	181	133	121.86	2e-08
GO:0005840	ribosome	76	68	51.17	3.5e-08
GO:0005622	intracellular anatomical structure	171	127	115.13	1.6e-07
GO:0043226	organelle	140	110	94.26	2.8e-07
GO:0043229	intracellular organelle	140	110	94.26	2.8e-07
GO:0005875	microtubule associated complex	5	5	3.37	0.0062
GO:0015630	microtubule cytoskeleton	7	6	4.71	0.0288
GO:0005856	cytoskeleton	8	6	5.39	0.09
GO:0005657	replication fork	5	5	3.37	0.1344
GO:0005694	chromosome	10	9	6.73	0.1768
GO:0005634	nucleus	48	32	32.32	0.3783
GO:0043227	membrane-bounded organelle	53	33	35.68	0.5995
GO:0043231	intracellular membrane-bounded organelle	53	33	35.68	0.5995
GO:0016021	integral component of membrane	8	4	5.39	0.6657
GO:0031224	intrinsic component of membrane	8	4	5.39	0.6657
GO:0140513	nuclear protein-containing complex	7	4	4.71	0.741
GO:0016020	membrane	10	6	6.73	0.7722
GO:0032991	protein-containing complex	50	24	33.66	0.8473
GO:0031967	organelle envelope	6	2	4.04	0.9007
GO:0031975	envelope	6	2	4.04	0.9007
GO:0031974	membrane-enclosed lumen	5	2	3.37	0.9075
GO:0043233	organelle lumen	5	2	3.37	0.9075
GO:0070013	intracellular organelle lumen	5	2	3.37	0.9075
GO:0005739	mitochondrion	5	1	3.37	0.9659
GO:0005737	cytoplasm	22	8	14.81	0.9864
GO:0000502	proteasome complex	14	0	9.43	1
GO:0005575	cellular_component	202	136	136	1
GO:0005839	proteasome core complex	14	0	9.43	1
GO:0140535	intracellular protein-containing complex	20	4	13.47	1
GO:1902494	catalytic complex	22	6	14.81	1
GO:1905368	peptidase complex	14	0	9.43	1
GO:1905369	endopeptidase complex	14	0	9.43	1
