# Supplementary material for: Comparative transcriptomics provides insights into molecular mechanisms of zinc tolerance in the ectomycorrhizal fungus Suillus luteus
Source: G3 (Bethesda). 2024 Jul 13;14(9):jkae156. doi: 10.1093/g3journal/jkae156 (PMC11373636; doi:10.1093/g3journal/jkae156)
Supplement: jkae156_Supplementary_Data [file jkae156_supplementary_data.zip › Table_S6_G3-2024-405207.xlsx]

## Sheet: Sheet1
Table S6 – Transcription factors found in WGCNA modules significantly associated with Zn treatment or EC50
Transcription Factors in Modules associated with Zn Treatment
Module	Protein ID	Predicted annotation
Midnightblue	2871643	Fungal Zn(2)-Cys(6) binuclear cluster domain
Turquoise	2911735	Transcription factor, contains HOX domain
Turquoise	2812778	Transcription factor, contains HOX domain
Turquoise	811009	Tuftelin-interacting protein TIP39, contains G-patch domain
Turquoise	2849849	PHD zinc-finger protein BR140/LIN-49
Turquoise	2895776	Helicase-like transcription factor HLTF/DNA helicase RAD5, DEAD-box superfamily - SNF2 related domain
Turquoise	2899738	RNA polymerase I transcription factor TFIIS, subunit A12.2/RPA12 - Transcription factor S-II (TFIIS)
Turquoise	2915067	Transcription factor containing NAC and TS-N domains
Turquoise	2892678	Transcription factor, contains HOX domain
Turquoise	2851596	Fungal Zn(2)-Cys(6) binuclear cluster domain
Turquoise	2094046	Transcription factor S-II (TFIIS)
Turquoise	2760845	TFIIF-interacting CTD phosphatases, including NLI-interacting factor
Turquoise	2796226	Cytochrome c oxidase biogenesis protein Cmc1 like
Turquoise	2978806	Helicase-like transcription factor HLTF/DNA helicase RAD5, DEAD-box superfamily
Turquoise	2411104	Fungal Zn(2)-Cys(6) binuclear cluster domain
Turquoise	2951390	RNA polymerase II general transcription factor BTF3 and related proteins
Turquoise	2852016	Transcription initiation factor IID subunit
Turquoise	479411	Transcription initiation factor IIA, gamma subunit
Turquoise	2923035	Fungal specific transcription factor domain
Transcription Factors in Modules associated with EC50
Module	Protein ID	Predicted annotation
Black	2894063	Putative transcription factor FET5 - conserved hypothetical ATP binding protein
Black	2859096	Fungal specific transcription factor domain - Fungal Zn(2)-Cys(6) binuclear cluster domain
Black	2833577	Transcription initiation factor TFIIIB, Bdp1 subunit - Myb-like DNA-binding domain
Lightgreen	1334770	Fungal Zn(2)-Cys(6) binuclear cluster domain
Green	2769278	Transcription factor of the Forkhead/HNF3 family
Green	2848631	Elongation factor 1 beta/delta chain - EF-1 guanine nucleotide exchange domain - Eukaryotic elongation factor 1 beta central acidic region
Green	1837000	HMG-box transcription factor
Green	2037801	procollagen-proline 4-dioxygenase - Fungal specific transcription factor domain - Fungal Zn(2)-Cys(6) binuclear cluster domain
Green	2862876	Transcription factor MBF1 - Multiprotein bridging factor 1
Green	9129	CCAAT-binding factor, subunit C (HAP5) - Histone-like transcription factor (CBF/NF-Y) and archaeal histone
Green	2845957	Transcription initiation factor TFIIIB, Brf1 subunit - TFIIB zinc-binding
Magenta	2979236	Transcription initiation factor TFIID, subunit TAF5 (also component of histone acetyltransferase SAGA) - WD domain, G-beta repeat
Magenta	2917636	Transcription factor zerknullt and related HOX domain proteins
Magenta	2730355	Transcription initiation factor TFIID, subunit TAF5 (also component of histone acetyltransferase SAGA) - WD domain, G-beta repeat
