# Supplementary material for: Comparative transcriptomics provides insights into molecular mechanisms of zinc tolerance in the ectomycorrhizal fungus Suillus luteus
Source: G3 (Bethesda). 2024 Jul 13;14(9):jkae156. doi: 10.1093/g3journal/jkae156 (PMC11373636; doi:10.1093/g3journal/jkae156)
Supplement: jkae156_Supplementary_Data [file jkae156_supplementary_data.zip › Table_S7_G3-2024-405207.xlsx]

## Sheet: Sheet1
Table S7 – Gene set enrichment analysis results for intermodular analysis of genes significantly associated with Zn treatment or EC50 in WGCNA analysis
Gene sets enriched in genes significant for Zn Treatment
Name	Size	NES	NOM p-val	FDR q-val
GO0005840 RIBOSOME	111	1.858	0	0
GO0003735 STRUCTURAL CONSTITUENT OF RIBOSOME	114	1.851	0	0
GO0006412 TRANSLATION	152	1.706	0	0.006
GO0007242 INTRACELLULAR SIGNALING CASCADE	19	1.618	0.002	0.032
GO0006139 NUCLEOBASE, NUCLEOSIDE, NUCLEOTIDE AND NUCLEIC ACID METABOLIC PROCESS	15	1.53	0.008	0.123
GO0006260 DNA REPLICATION	27	1.5	0.001	0.162
GO0006481 C-TERMINAL PROTEIN AMINO ACID METHYLATION	15	1.451	0.022	0.282
GO0003887 DNA-DIRECTED DNA POLYMERASE ACTIVITY	24	1.412	0.01	0.419
GO0003779 ACTIN BINDING	17	1.405	0.03	0.407
GO0000786 NUCLEOSOME	25	1.404	0.013	0.374
GO0005622 INTRACELLULAR	406	1.402	0	0.349
GO0004671 PROTEIN-S-ISOPRENYLCYSTEINE O-METHYLTRANSFERASE ACTIVITY	16	1.396	0.027	0.345
GO0006334 NUCLEOSOME ASSEMBLY	27	1.391	0.006	0.342
GO0008447 L-ASCORBATE OXIDASE ACTIVITY	15	1.375	0.033	0.384
GO0006807 NITROGEN COMPOUND METABOLIC PROCESS	18	1.366	0.038	0.402
GO0008094 DNA-DEPENDENT ATPASE ACTIVITY	19	1.348	0.039	0.469
GO0004194 PEPSIN A ACTIVITY	33	1.344	0.015	0.463
GO0030001 METAL ION TRANSPORT	17	1.333	0.054	0.494
GO0046872 METAL ION BINDING	26	1.321	0.023	0.528
GO0005488 BINDING	168	1.32	0	0.507
GO0016791 PHOSPHORIC MONOESTER HYDROLASE ACTIVITY	25	1.296	0.041	0.623
GO0051082 UNFOLDED PROTEIN BINDING	26	1.288	0.054	0.645
GO0034061 DNA POLYMERASE ACTIVITY	16	1.285	0.094	0.639
GO0003677 DNA BINDING	217	1.281	0.001	0.631
GO0005089 RHO GUANYL-NUCLEOTIDE EXCHANGE FACTOR ACTIVITY	15	1.265	0.126	0.712
GO0051246 REGULATION OF PROTEIN METABOLIC PROCESS	20	1.252	0.093	0.769
GO0019787 SMALL CONJUGATING PROTEIN LIGASE ACTIVITY	20	1.249	0.111	0.765
GO0016311 DEPHOSPHORYLATION	18	1.248	0.115	0.74
GO0043687 POST-TRANSLATIONAL PROTEIN MODIFICATION	20	1.248	0.095	0.716
GO0006470 PROTEIN AMINO ACID DEPHOSPHORYLATION	20	1.245	0.117	0.713
GO0004698 CALCIUM-DEPENDENT PROTEIN KINASE C ACTIVITY	15	1.243	0.14	0.699
GO0035023 REGULATION OF RHO PROTEIN SIGNAL TRANSDUCTION	15	1.242	0.129	0.685
GO0005515 PROTEIN BINDING	300	1.226	0.001	0.762
GO0004190 ASPARTIC-TYPE ENDOPEPTIDASE ACTIVITY	26	1.223	0.105	0.762
GO0042626 ATPASE ACTIVITY, COUPLED TO TRANSMEMBRANE MOVEMENT OF SUBSTANCES	32	1.222	0.08	0.746
GO0008559 XENOBIOTIC-TRANSPORTING ATPASE ACTIVITY	25	1.215	0.131	0.77
GO0005507 COPPER ION BINDING	31	1.213	0.1	0.76
GO0004725 PROTEIN TYROSINE PHOSPHATASE ACTIVITY	19	1.212	0.152	0.745
GO0004386 HELICASE ACTIVITY	80	1.212	0.033	0.73
GO0015662 ATPASE ACTIVITY, COUPLED TO TRANSMEMBRANE MOVEMENT OF IONS, PHOSPHORYLATIVE MECHANISM	17	1.211	0.152	0.718
GO0016887 ATPASE ACTIVITY	53	1.211	0.062	0.702
GO0006464 PROTEIN MODIFICATION PROCESS	39	1.209	0.087	0.695
GO0006364 RRNA PROCESSING	20	1.208	0.142	0.682
GO0005634 NUCLEUS	349	1.207	0	0.671
GO0017111 NUCLEOSIDE-TRIPHOSPHATASE ACTIVITY	107	1.207	0.025	0.657
GO0031072 HEAT SHOCK PROTEIN BINDING	31	1.207	0.104	0.643
GO0004221 UBIQUITIN THIOLESTERASE ACTIVITY	17	1.187	0.205	0.747
GO0010181 FMN BINDING	37	1.186	0.112	0.734
GO0005643 NUCLEAR PORE	18	1.176	0.206	0.782
GO0006066 ALCOHOL METABOLIC PROCESS	17	1.167	0.192	0.817
GO0006281 DNA REPAIR	36	1.167	0.143	0.801
GO0030529 RIBONUCLEOPROTEIN COMPLEX	22	1.162	0.179	0.818
GO0050660 FAD BINDING	70	1.16	0.092	0.817
GO0016820 HYDROLASE ACTIVITY, ACTING ON ACID ANHYDRIDES, CATALYZING TRANSMEMBRANE MOVEMENT OF SUBSTANCES	18	1.159	0.211	0.808
GO0006865 AMINO ACID TRANSPORT	31	1.159	0.165	0.795
GO0003676 NUCLEIC ACID BINDING	351	1.158	0.007	0.787
GO0043565 SEQUENCE-SPECIFIC DNA BINDING	60	1.157	0.101	0.774
GO0003993 ACID PHOSPHATASE ACTIVITY	16	1.15	0.237	0.805
GO0046914 TRANSITION METAL ION BINDING	30	1.148	0.177	0.802
GO0051443 POSITIVE REGULATION OF UBIQUITIN-PROTEIN LIGASE ACTIVITY	112	1.148	0.072	0.793
GO0006886 INTRACELLULAR PROTEIN TRANSPORT	76	1.147	0.12	0.784
GO0008138 PROTEIN TYROSINE/SERINE/THREONINE PHOSPHATASE ACTIVITY	19	1.147	0.256	0.771
GO0003723 RNA BINDING	89	1.146	0.093	0.767
GO0051438 REGULATION OF UBIQUITIN-PROTEIN LIGASE ACTIVITY	112	1.145	0.087	0.759
GO0051444 NEGATIVE REGULATION OF UBIQUITIN-PROTEIN LIGASE ACTIVITY	112	1.143	0.076	0.758
GO0004659 PRENYLTRANSFERASE ACTIVITY	19	1.142	0.236	0.755
GO0051440 REGULATION OF UBIQUITIN-PROTEIN LIGASE ACTIVITY DURING MEIOTIC CELL CYCLE	112	1.14	0.08	0.751
GO0004364 GLUTATHIONE TRANSFERASE ACTIVITY	21	1.136	0.249	0.764
GO0016614 OXIDOREDUCTASE ACTIVITY, ACTING ON CH-OH GROUP OF DONORS	19	1.132	0.271	0.772
GO0016021 INTEGRAL TO MEMBRANE	271	1.13	0.024	0.774
GO0000166 NUCLEOTIDE BINDING	149	1.127	0.071	0.778
GO0015171 AMINO ACID TRANSMEMBRANE TRANSPORTER ACTIVITY	30	1.127	0.226	0.768
GO0008270 ZINC ION BINDING	434	1.127	0.013	0.76
GO0004842 UBIQUITIN-PROTEIN LIGASE ACTIVITY	113	1.126	0.102	0.755
GO0004003 ATP-DEPENDENT DNA HELICASE ACTIVITY	17	1.123	0.29	0.757
GO0016884 CARBON-NITROGEN LIGASE ACTIVITY, WITH GLUTAMINE AS AMIDO-N-DONOR	17	1.121	0.286	0.761
GO0006508 PROTEOLYSIS	146	1.116	0.101	0.777
GO0003924 GTPASE ACTIVITY	41	1.115	0.209	0.77
GO0016810 HYDROLASE ACTIVITY, ACTING ON CARBON-NITROGEN (BUT NOT PEPTIDE) BONDS	26	1.113	0.268	0.771
GO0008026 ATP-DEPENDENT HELICASE ACTIVITY	67	1.11	0.188	0.781
GO0016192 VESICLE-MEDIATED TRANSPORT	41	1.108	0.245	0.778
GO0000179 RRNA (ADENINE-N6,N6-)-DIMETHYLTRANSFERASE ACTIVITY	17	1.105	0.318	0.789
GO0006457 PROTEIN FOLDING	43	1.102	0.268	0.795
GO0016433 RRNA (ADENINE) METHYLTRANSFERASE ACTIVITY	17	1.101	0.328	0.791
GO0008171 O-METHYLTRANSFERASE ACTIVITY	21	1.101	0.31	0.782
GO0008649 RRNA METHYLTRANSFERASE ACTIVITY	17	1.093	0.331	0.814
GO0030528 TRANSCRIPTION REGULATOR ACTIVITY	30	1.091	0.302	0.814
GO0007264 SMALL GTPASE MEDIATED SIGNAL TRANSDUCTION	48	1.086	0.258	0.833
GO0008415 ACYLTRANSFERASE ACTIVITY	21	1.084	0.331	0.836
GO0006511 UBIQUITIN-DEPENDENT PROTEIN CATABOLIC PROCESS	39	1.08	0.313	0.85
GO0003700 TRANSCRIPTION FACTOR ACTIVITY	124	1.08	0.201	0.842
GO0007165 SIGNAL TRANSDUCTION	65	1.078	0.287	0.844
GO0016020 MEMBRANE	264	1.077	0.136	0.84
GO0008425 2-POLYPRENYL-6-METHOXY-1,4-BENZOQUINONE METHYLTRANSFERASE ACTIVITY	16	1.076	0.36	0.84
GO0004674 PROTEIN SERINE/THREONINE KINASE ACTIVITY	154	1.073	0.192	0.846
GO0030170 PYRIDOXAL PHOSPHATE BINDING	44	1.072	0.324	0.838
GO0043770 DEMETHYLMENAQUINONE METHYLTRANSFERASE ACTIVITY	15	1.071	0.378	0.839
GO0016435 RRNA (GUANINE) METHYLTRANSFERASE ACTIVITY	15	1.07	0.375	0.837
GO0006810 TRANSPORT	152	1.069	0.223	0.834
GO0006355 REGULATION OF TRANSCRIPTION, DNA-DEPENDENT	145	1.068	0.223	0.831
GO0043852 MONOMETHYLAMINE METHYLTRANSFERASE ACTIVITY	15	1.067	0.381	0.825
GO0019702 PROTEIN-ARGININE N5-METHYLTRANSFERASE ACTIVITY	15	1.066	0.393	0.823
GO0043833 METHYLAMINE-SPECIFIC METHYLCOBALAMINCOENZYME M METHYLTRANSFERASE ACTIVITY	15	1.063	0.385	0.829
GO0016300 TRNA (URACIL) METHYLTRANSFERASE ACTIVITY	15	1.063	0.395	0.821
GO0016491 OXIDOREDUCTASE ACTIVITY	316	1.063	0.164	0.814
GO0006913 NUCLEOCYTOPLASMIC TRANSPORT	16	1.063	0.406	0.81
GO0016427 TRNA (CYTOSINE)-METHYLTRANSFERASE ACTIVITY	15	1.062	0.376	0.803
GO0043782 COBALT-PRECORRIN-3 C17-METHYLTRANSFERASE ACTIVITY	15	1.059	0.382	0.814
GO0016431 TRNA (URIDINE) METHYLTRANSFERASE ACTIVITY	15	1.058	0.401	0.809
GO0008174 MRNA METHYLTRANSFERASE ACTIVITY	15	1.058	0.384	0.804
GO0006812 CATION TRANSPORT	21	1.058	0.386	0.798
GO0043776 COBALT-PRECORRIN-6B C5-METHYLTRANSFERASE ACTIVITY	15	1.057	0.395	0.794
GO0043827 TRNA (ADENINE-57, 58-N(1)-) METHYLTRANSFERASE ACTIVITY	15	1.057	0.404	0.787
GO0008173 RNA METHYLTRANSFERASE ACTIVITY	15	1.057	0.403	0.78
GO0016423 TRNA (GUANINE) METHYLTRANSFERASE ACTIVITY	15	1.056	0.406	0.778
GO0008175 TRNA METHYLTRANSFERASE ACTIVITY	15	1.056	0.387	0.773
GO0016278 LYSINE N-METHYLTRANSFERASE ACTIVITY	15	1.056	0.413	0.767
GO0016436 RRNA (URIDINE) METHYLTRANSFERASE ACTIVITY	15	1.055	0.397	0.762
GO0016426 TRNA (ADENINE)-METHYLTRANSFERASE ACTIVITY	15	1.055	0.406	0.757
GO0043803 HYDROXYNEUROSPORENE-O-METHYLTRANSFERASE ACTIVITY	15	1.054	0.408	0.754
GO0008326 SITE-SPECIFIC DNA-METHYLTRANSFERASE (CYTOSINE-SPECIFIC) ACTIVITY	15	1.054	0.389	0.748
GO0043780 COBALT-PRECORRIN-5B C1-METHYLTRANSFERASE ACTIVITY	15	1.054	0.424	0.743
GO0043851 METHANOL-SPECIFIC METHYLCOBALAMINCOENZYME M METHYLTRANSFERASE ACTIVITY	15	1.054	0.402	0.738
GO0016424 TRNA (GUANOSINE) METHYLTRANSFERASE ACTIVITY	15	1.053	0.407	0.737
GO0008172 S-METHYLTRANSFERASE ACTIVITY	15	1.052	0.401	0.733
GO0016434 RRNA (CYTOSINE) METHYLTRANSFERASE ACTIVITY	15	1.052	0.41	0.727
GO0043791 DIMETHYLAMINE METHYLTRANSFERASE ACTIVITY	15	1.052	0.42	0.722
GO0009383 RRNA (CYTOSINE-C5-967)-METHYLTRANSFERASE ACTIVITY	15	1.052	0.413	0.717
GO0009008 DNA-METHYLTRANSFERASE ACTIVITY	15	1.052	0.401	0.713
GO0043777 COBALT-PRECORRIN-7 C15-METHYLTRANSFERASE ACTIVITY	15	1.051	0.401	0.709
GO0043834 TRIMETHYLAMINE METHYLTRANSFERASE ACTIVITY	15	1.051	0.395	0.706
GO0016274 PROTEIN-ARGININE N-METHYLTRANSFERASE ACTIVITY	15	1.051	0.409	0.701
GO0030792 METHYLARSONITE METHYLTRANSFERASE ACTIVITY	15	1.05	0.411	0.699
GO0050381 UNSPECIFIC MONOOXYGENASE ACTIVITY	29	1.05	0.384	0.694
GO0003880 C-TERMINAL PROTEIN CARBOXYL METHYLTRANSFERASE ACTIVITY	15	1.049	0.414	0.693
GO0018423 PROTEIN-LEUCINE O-METHYLTRANSFERASE ACTIVITY	15	1.049	0.43	0.689
GO0016279 PROTEIN-LYSINE N-METHYLTRANSFERASE ACTIVITY	15	1.048	0.407	0.686
GO0016273 ARGININE N-METHYLTRANSFERASE ACTIVITY	15	1.046	0.406	0.692
GO0018707 1-PHENANTHROL METHYLTRANSFERASE ACTIVITY	15	1.044	0.439	0.692
GO0008169 C-METHYLTRANSFERASE ACTIVITY	15	1.043	0.416	0.692
GO0043790 DIMETHYLADENOSINE TRANSFERASE ACTIVITY	15	1.043	0.421	0.688
GO0016205 SELENOCYSTEINE METHYLTRANSFERASE ACTIVITY	15	1.039	0.414	0.7
GO0003899 DNA-DIRECTED RNA POLYMERASE ACTIVITY	28	1.037	0.426	0.701
GO0008650 RRNA (URIDINE-2'-O-)-METHYLTRANSFERASE ACTIVITY	15	1.037	0.43	0.698
GO0008234 CYSTEINE-TYPE PEPTIDASE ACTIVITY	16	1.034	0.435	0.704
GO0005525 GTP BINDING	131	1.034	0.348	0.7
GO0006350 TRANSCRIPTION	67	1.032	0.4	0.702
GO0008237 METALLOPEPTIDASE ACTIVITY	17	1.031	0.439	0.703
GO0016787 HYDROLASE ACTIVITY	121	1.027	0.391	0.714
GO0004448 ISOCITRATE DEHYDROGENASE ACTIVITY	18	1.025	0.451	0.717
GO0004721 PHOSPHOPROTEIN PHOSPHATASE ACTIVITY	22	1.023	0.457	0.723
GO0015031 PROTEIN TRANSPORT	49	1.022	0.43	0.72
GO0006629 LIPID METABOLIC PROCESS	19	1.02	0.447	0.723
GO0005963 MAGNESIUM-DEPENDENT PROTEIN SERINE/THREONINE PHOSPHATASE COMPLEX	22	1.018	0.468	0.73
GO0000287 MAGNESIUM ION BINDING	22	1.017	0.471	0.726
GO0004682 PROTEIN KINASE CK2 ACTIVITY	114	1.017	0.438	0.725
GO0008080 N-ACETYLTRANSFERASE ACTIVITY	29	1.017	0.479	0.72
GO0018451 EPOXIDE DEHYDROGENASE ACTIVITY	15	1.016	0.482	0.717
GO0032442 PHENYLCOUMARAN BENZYLIC ETHER REDUCTASE ACTIVITY	15	1.016	0.461	0.713
GO0017018 MYOSIN PHOSPHATASE ACTIVITY	22	1.015	0.467	0.711
GO0048258 3-KETOGLUCOSE-REDUCTASE ACTIVITY	15	1.015	0.454	0.707
GO0018453 2-HYDROXYTETRAHYDROFURAN DEHYDROGENASE ACTIVITY	15	1.015	0.471	0.705
GO0033764 STEROID DEHYDROGENASE ACTIVITY, ACTING ON THE CH-OH GROUP OF DONORS, NAD OR NADP AS ACCEPTOR	15	1.015	0.484	0.701
GO0008597 CALCIUM-DEPENDENT PROTEIN SERINE/THREONINE PHOSPHATASE REGULATOR ACTIVITY	22	1.014	0.469	0.696
GO0043713 (R)-2-HYDROXYISOCAPROATE DEHYDROGENASE ACTIVITY	15	1.013	0.45	0.695
GO0004672 PROTEIN KINASE ACTIVITY	218	1.013	0.435	0.692
GO0004033 ALDO-KETO REDUCTASE ACTIVITY	15	1.012	0.474	0.688
GO0008875 GLUCONATE DEHYDROGENASE ACTIVITY	15	1.011	0.47	0.691
GO0018452 5-EXO-HYDROXYCAMPHOR DEHYDROGENASE ACTIVITY	15	1.011	0.491	0.687
GO0004495 MEVALDATE REDUCTASE ACTIVITY	15	1.01	0.489	0.686
GO0016229 STEROID DEHYDROGENASE ACTIVITY	15	1.01	0.492	0.682
GO0017023 MYOSIN PHOSPHATASE COMPLEX	22	1.008	0.48	0.685
GO0008420 CTD PHOSPHATASE ACTIVITY	22	1.005	0.486	0.69
GO0004723 CALCIUM-DEPENDENT PROTEIN SERINE/THREONINE PHOSPHATASE ACTIVITY	22	1.005	0.48	0.686
GO0004724 MAGNESIUM-DEPENDENT PROTEIN SERINE/THREONINE PHOSPHATASE ACTIVITY	22	1.005	0.497	0.685
GO0006468 PROTEIN AMINO ACID PHOSPHORYLATION	223	1.004	0.478	0.683
GO0033765 STEROID DEHYDROGENASE ACTIVITY, ACTING ON THE CH-CH GROUP OF DONORS	15	1.004	0.498	0.681
GO0017020 MYOSIN PHOSPHATASE REGULATOR ACTIVITY	22	1.002	0.506	0.683
GO0003824 CATALYTIC ACTIVITY	330	1.002	0.47	0.68
GO0045449 REGULATION OF TRANSCRIPTION	39	1.001	0.492	0.678
GO0005509 CALCIUM ION BINDING	32	0.995	0.518	0.696
GO0008236 SERINE-TYPE PEPTIDASE ACTIVITY	26	0.985	0.524	0.724
GO0008152 METABOLIC PROCESS	386	0.984	0.607	0.723
GO0000252 C-3 STEROL DEHYDROGENASE (C-4 STEROL DECARBOXYLASE) ACTIVITY	17	0.978	0.551	0.739
GO0006520 AMINO ACID METABOLIC PROCESS	20	0.974	0.553	0.749
MAP KINASES	124	0.968	0.638	0.765
GO0051990 (R)-2-HYDROXYGLUTARATE DEHYDROGENASE ACTIVITY	16	0.968	0.579	0.761
GO0008276 PROTEIN METHYLTRANSFERASE ACTIVITY	16	0.966	0.555	0.764
GO0051287 NAD BINDING	22	0.947	0.606	0.818
GO0000253 3-KETO STEROL REDUCTASE ACTIVITY	16	0.946	0.608	0.815
GO0008643 CARBOHYDRATE TRANSPORT	28	0.935	0.643	0.843
GO0004715 NON-MEMBRANE SPANNING PROTEIN TYROSINE KINASE ACTIVITY	33	0.934	0.662	0.841
GO0005351 SUGARHYDROGEN SYMPORTER ACTIVITY	28	0.931	0.664	0.845
GO0008170 N-METHYLTRANSFERASE ACTIVITY	18	0.923	0.638	0.863
GO0018658 SALICYLATE 1-MONOOXYGENASE ACTIVITY	16	0.914	0.664	0.881
GO0004518 NUCLEASE ACTIVITY	23	0.91	0.683	0.887
GO0051536 IRON-SULFUR CLUSTER BINDING	15	0.909	0.673	0.884
GO0016769 TRANSFERASE ACTIVITY, TRANSFERRING NITROGENOUS GROUPS	17	0.908	0.679	0.882
GO0020037 HEME BINDING	143	0.906	0.859	0.883
GO0004299 PROTEASOME ENDOPEPTIDASE ACTIVITY	15	0.906	0.659	0.879
GO0008033 TRNA PROCESSING	15	0.905	0.672	0.875
GO0000030 MANNOSYLTRANSFERASE ACTIVITY	16	0.901	0.644	0.881
GO0004298 THREONINE ENDOPEPTIDASE ACTIVITY	15	0.899	0.683	0.881
GO0016788 HYDROLASE ACTIVITY, ACTING ON ESTER BONDS	18	0.894	0.693	0.887
GO0005506 IRON ION BINDING	146	0.894	0.879	0.884
GO0006118 ELECTRON TRANSPORT	259	0.893	0.934	0.882
GO0016071 MRNA METABOLIC PROCESS	19	0.891	0.721	0.881
GO0005739 MITOCHONDRION	22	0.868	0.749	0.921
GO0015520 TETRACYCLINEHYDROGEN ANTIPORTER ACTIVITY	18	0.866	0.738	0.922
GO0004497 MONOOXYGENASE ACTIVITY	139	0.864	0.939	0.92
GO0006725 AROMATIC COMPOUND METABOLIC PROCESS	37	0.864	0.798	0.916
GO0046983 PROTEIN DIMERIZATION ACTIVITY	28	0.862	0.781	0.914
GO0005743 MITOCHONDRIAL INNER MEMBRANE	24	0.859	0.772	0.915
GO0008565 PROTEIN TRANSPORTER ACTIVITY	29	0.859	0.788	0.911
GO0015904 TETRACYCLINE TRANSPORT	18	0.859	0.74	0.908
GO0006461 PROTEIN COMPLEX ASSEMBLY	22	0.855	0.783	0.909
GO0042578 PHOSPHORIC ESTER HYDROLASE ACTIVITY	19	0.845	0.771	0.922
GO0046677 RESPONSE TO ANTIBIOTIC	19	0.844	0.774	0.919
GO0005215 TRANSPORTER ACTIVITY	62	0.843	0.899	0.916
GO0009055 ELECTRON CARRIER ACTIVITY	22	0.834	0.807	0.924
GO0043765 T/G MISMATCH-SPECIFIC ENDONUCLEASE ACTIVITY	18	0.828	0.79	0.929
GO0004713 PROTEIN-TYROSINE KINASE ACTIVITY	50	0.807	0.911	0.952
GO0005737 CYTOPLASM	124	0.797	0.984	0.959
GO0004812 AMINOACYL-TRNA LIGASE ACTIVITY	31	0.779	0.899	0.975
GO0006418 TRNA AMINOACYLATION FOR PROTEIN TRANSLATION	28	0.777	0.888	0.972
GO0044237 CELLULAR METABOLIC PROCESS	16	0.771	0.852	0.974
GO0005975 CARBOHYDRATE METABOLIC PROCESS	109	0.764	0.986	0.976
GO0009058 BIOSYNTHETIC PROCESS	55	0.76	0.972	0.975
GO0004871 SIGNAL TRANSDUCER ACTIVITY	21	0.753	0.89	0.976
GO0016740 TRANSFERASE ACTIVITY	16	0.747	0.876	0.977
GO0006413 TRANSLATIONAL INITIATION	16	0.73	0.905	0.986
GO0004553 HYDROLASE ACTIVITY, HYDROLYZING O-GLYCOSYL COMPOUNDS	60	0.717	0.988	0.99
GO0003743 TRANSLATION INITIATION FACTOR ACTIVITY	19	0.714	0.915	0.987
GO0006396 RNA PROCESSING	31	0.713	0.949	0.984
GO0015645 FATTY-ACID LIGASE ACTIVITY	15	0.693	0.919	0.991
GO0008168 METHYLTRANSFERASE ACTIVITY	21	0.659	0.954	1
GO0030246 CARBOHYDRATE BINDING	21	0.643	0.972	1
GO0042027 CYCLOPHILIN-TYPE PEPTIDYL-PROLYL CIS-TRANS ISOMERASE ACTIVITY	25	0.608	0.983	1
GO0004600 CYCLOPHILIN	25	0.606	0.986	1
GO0003755 PEPTIDYL-PROLYL CIS-TRANS ISOMERASE ACTIVITY	25	0.6	0.992	1
GO0030051 FK506-SENSITIVE PEPTIDYL-PROLYL CIS-TRANS ISOMERASE	25	0.599	0.983	1
GO0016469 PROTON-TRANSPORTING TWO-SECTOR ATPASE COMPLEX	25	0.531	0.995	1
GO0046933 HYDROGEN ION TRANSPORTING ATP SYNTHASE ACTIVITY, ROTATIONAL MECHANISM	19	0.494	0.998	1
GO0015986 ATP SYNTHESIS COUPLED PROTON TRANSPORT	19	0.489	0.998	1
GO0046961 HYDROGEN ION TRANSPORTING ATPASE ACTIVITY, ROTATIONAL MECHANISM	25	0.454	0.999	0.999
Gene sets enriched in genes significant for EC50
Name	Size	NES	NOM p-val	FDR q-val
GO0000030 MANNOSYLTRANSFERASE ACTIVITY	16	1.569	0.001	0.162
GO0006066 ALCOHOL METABOLIC PROCESS	17	1.459	0.007	0.619
GO0016614 OXIDOREDUCTASE ACTIVITY, ACTING ON CH-OH GROUP OF DONORS	19	1.399	0.013	1
GO0006413 TRANSLATIONAL INITIATION	16	1.37	0.033	1
GO0003743 TRANSLATION INITIATION FACTOR ACTIVITY	19	1.34	0.044	1
GO0004190 ASPARTIC-TYPE ENDOPEPTIDASE ACTIVITY	26	1.337	0.015	1
GO0016769 TRANSFERASE ACTIVITY, TRANSFERRING NITROGENOUS GROUPS	17	1.305	0.05	1
GO0016884 CARBON-NITROGEN LIGASE ACTIVITY, WITH GLUTAMINE AS AMIDO-N-DONOR	17	1.295	0.063	1
GO0006812 CATION TRANSPORT	21	1.269	0.077	1
GO0050660 FAD BINDING	70	1.266	0.015	1
GO0004194 PEPSIN A ACTIVITY	33	1.251	0.053	1
GO0008033 TRNA PROCESSING	15	1.241	0.144	1
GO0009058 BIOSYNTHETIC PROCESS	55	1.232	0.039	1
GO0030170 PYRIDOXAL PHOSPHATE BINDING	44	1.232	0.047	1
GO0008171 O-METHYLTRANSFERASE ACTIVITY	21	1.231	0.112	1
GO0016740 TRANSFERASE ACTIVITY	16	1.228	0.148	1
GO0000253 3-KETO STEROL REDUCTASE ACTIVITY	16	1.204	0.168	1
GO0010181 FMN BINDING	37	1.197	0.102	1
GO0046872 METAL ION BINDING	26	1.195	0.129	1
GO0032442 PHENYLCOUMARAN BENZYLIC ETHER REDUCTASE ACTIVITY	15	1.19	0.188	1
GO0004495 MEVALDATE REDUCTASE ACTIVITY	15	1.189	0.184	1
GO0018452 5-EXO-HYDROXYCAMPHOR DEHYDROGENASE ACTIVITY	15	1.184	0.206	1
GO0008875 GLUCONATE DEHYDROGENASE ACTIVITY	15	1.183	0.189	1
GO0000252 C-3 STEROL DEHYDROGENASE (C-4 STEROL DECARBOXYLASE) ACTIVITY	17	1.182	0.174	1
GO0033764 STEROID DEHYDROGENASE ACTIVITY, ACTING ON THE CH-OH GROUP OF DONORS, NAD OR NADP AS ACCEPTOR	15	1.179	0.195	1
GO0016229 STEROID DEHYDROGENASE ACTIVITY	15	1.177	0.217	1
GO0018451 EPOXIDE DEHYDROGENASE ACTIVITY	15	1.176	0.207	1
GO0006913 NUCLEOCYTOPLASMIC TRANSPORT	16	1.174	0.202	1
GO0004033 ALDO-KETO REDUCTASE ACTIVITY	15	1.172	0.206	1
GO0043713 (R)-2-HYDROXYISOCAPROATE DEHYDROGENASE ACTIVITY	15	1.172	0.223	1
GO0018453 2-HYDROXYTETRAHYDROFURAN DEHYDROGENASE ACTIVITY	15	1.171	0.215	1
GO0048258 3-KETOGLUCOSE-REDUCTASE ACTIVITY	15	1.171	0.215	1
GO0016491 OXIDOREDUCTASE ACTIVITY	316	1.169	0	1
GO0004448 ISOCITRATE DEHYDROGENASE ACTIVITY	18	1.169	0.208	1
GO0033765 STEROID DEHYDROGENASE ACTIVITY, ACTING ON THE CH-CH GROUP OF DONORS	15	1.167	0.213	1
GO0006725 AROMATIC COMPOUND METABOLIC PROCESS	37	1.165	0.117	1
GO0008152 METABOLIC PROCESS	386	1.16	0.004	1
GO0018658 SALICYLATE 1-MONOOXYGENASE ACTIVITY	16	1.156	0.234	1
GO0004497 MONOOXYGENASE ACTIVITY	139	1.154	0.038	1
GO0051990 (R)-2-HYDROXYGLUTARATE DEHYDROGENASE ACTIVITY	16	1.148	0.225	1
GO0016810 HYDROLASE ACTIVITY, ACTING ON CARBON-NITROGEN (BUT NOT PEPTIDE) BONDS	26	1.142	0.196	1
GO0005506 IRON ION BINDING	146	1.141	0.05	1
GO0016787 HYDROLASE ACTIVITY	121	1.137	0.069	1
GO0004715 NON-MEMBRANE SPANNING PROTEIN TYROSINE KINASE ACTIVITY	33	1.137	0.194	1
GO0045449 REGULATION OF TRANSCRIPTION	39	1.126	0.213	1
GO0030528 TRANSCRIPTION REGULATOR ACTIVITY	30	1.123	0.235	1
GO0020037 HEME BINDING	143	1.122	0.075	1
GO0006508 PROTEOLYSIS	146	1.117	0.089	1
GO0003824 CATALYTIC ACTIVITY	330	1.109	0.037	1
GO0005975 CARBOHYDRATE METABOLIC PROCESS	109	1.107	0.131	1
GO0044237 CELLULAR METABOLIC PROCESS	16	1.104	0.309	1
GO0006807 NITROGEN COMPOUND METABOLIC PROCESS	18	1.103	0.299	1
GO0006520 AMINO ACID METABOLIC PROCESS	20	1.093	0.332	1
GO0008138 PROTEIN TYROSINE/SERINE/THREONINE PHOSPHATASE ACTIVITY	19	1.092	0.305	1
GO0008237 METALLOPEPTIDASE ACTIVITY	17	1.089	0.348	1
GO0043765 T/G MISMATCH-SPECIFIC ENDONUCLEASE ACTIVITY	18	1.088	0.317	1
GO0003993 ACID PHOSPHATASE ACTIVITY	16	1.075	0.364	1
GO0004518 NUCLEASE ACTIVITY	23	1.067	0.357	1
GO0015031 PROTEIN TRANSPORT	49	1.065	0.331	1
GO0004713 PROTEIN-TYROSINE KINASE ACTIVITY	50	1.063	0.321	1
GO0008168 METHYLTRANSFERASE ACTIVITY	21	1.062	0.375	1
GO0006118 ELECTRON TRANSPORT	259	1.061	0.174	1
GO0016020 MEMBRANE	264	1.059	0.169	1
GO0004386 HELICASE ACTIVITY	80	1.059	0.294	1
GO0004553 HYDROLASE ACTIVITY, HYDROLYZING O-GLYCOSYL COMPOUNDS	60	1.056	0.319	1
GO0046914 TRANSITION METAL ION BINDING	30	1.056	0.372	1
GO0004600 CYCLOPHILIN	25	1.049	0.386	1
GO0030051 FK506-SENSITIVE PEPTIDYL-PROLYL CIS-TRANS ISOMERASE	25	1.048	0.431	1
GO0042578 PHOSPHORIC ESTER HYDROLASE ACTIVITY	19	1.047	0.403	1
GO0003755 PEPTIDYL-PROLYL CIS-TRANS ISOMERASE ACTIVITY	25	1.045	0.398	1
GO0030246 CARBOHYDRATE BINDING	21	1.044	0.413	1
GO0000287 MAGNESIUM ION BINDING	22	1.041	0.414	1
GO0051443 POSITIVE REGULATION OF UBIQUITIN-PROTEIN LIGASE ACTIVITY	112	1.041	0.334	1
GO0051444 NEGATIVE REGULATION OF UBIQUITIN-PROTEIN LIGASE ACTIVITY	112	1.04	0.349	1
GO0051440 REGULATION OF UBIQUITIN-PROTEIN LIGASE ACTIVITY DURING MEIOTIC CELL CYCLE	112	1.039	0.347	1
GO0042027 CYCLOPHILIN-TYPE PEPTIDYL-PROLYL CIS-TRANS ISOMERASE ACTIVITY	25	1.037	0.43	1
GO0051438 REGULATION OF UBIQUITIN-PROTEIN LIGASE ACTIVITY	112	1.036	0.385	1
GO0008080 N-ACETYLTRANSFERASE ACTIVITY	29	1.036	0.415	1
GO0009055 ELECTRON CARRIER ACTIVITY	22	1.035	0.447	1
GO0004842 UBIQUITIN-PROTEIN LIGASE ACTIVITY	113	1.034	0.374	1
GO0015662 ATPASE ACTIVITY, COUPLED TO TRANSMEMBRANE MOVEMENT OF IONS, PHOSPHORYLATIVE MECHANISM	17	1.012	0.488	1
GO0004682 PROTEIN KINASE CK2 ACTIVITY	114	0.999	0.507	1
GO0004364 GLUTATHIONE TRANSFERASE ACTIVITY	21	0.997	0.516	1
GO0006468 PROTEIN AMINO ACID PHOSPHORYLATION	223	0.994	0.527	1
GO0008597 CALCIUM-DEPENDENT PROTEIN SERINE/THREONINE PHOSPHATASE REGULATOR ACTIVITY	22	0.992	0.521	1
GO0008420 CTD PHOSPHATASE ACTIVITY	22	0.991	0.531	1
GO0007264 SMALL GTPASE MEDIATED SIGNAL TRANSDUCTION	48	0.991	0.529	1
GO0051246 REGULATION OF PROTEIN METABOLIC PROCESS	20	0.99	0.532	1
GO0043687 POST-TRANSLATIONAL PROTEIN MODIFICATION	20	0.99	0.52	1
GO0005963 MAGNESIUM-DEPENDENT PROTEIN SERINE/THREONINE PHOSPHATASE COMPLEX	22	0.989	0.531	1
GO0004721 PHOSPHOPROTEIN PHOSPHATASE ACTIVITY	22	0.988	0.523	1
GO0004724 MAGNESIUM-DEPENDENT PROTEIN SERINE/THREONINE PHOSPHATASE ACTIVITY	22	0.988	0.542	1
GO0006418 TRNA AMINOACYLATION FOR PROTEIN TRANSLATION	28	0.988	0.535	1
GO0017023 MYOSIN PHOSPHATASE COMPLEX	22	0.988	0.539	1
GO0017018 MYOSIN PHOSPHATASE ACTIVITY	22	0.988	0.543	1
MAP KINASES	124	0.987	0.565	1
GO0019787 SMALL CONJUGATING PROTEIN LIGASE ACTIVITY	20	0.987	0.543	1
GO0004723 CALCIUM-DEPENDENT PROTEIN SERINE/THREONINE PHOSPHATASE ACTIVITY	22	0.983	0.519	1
GO0017020 MYOSIN PHOSPHATASE REGULATOR ACTIVITY	22	0.982	0.545	1
GO0005509 CALCIUM ION BINDING	32	0.982	0.571	1
GO0006470 PROTEIN AMINO ACID DEPHOSPHORYLATION	20	0.976	0.558	1
GO0007242 INTRACELLULAR SIGNALING CASCADE	19	0.971	0.571	1
GO0006464 PROTEIN MODIFICATION PROCESS	39	0.968	0.595	1
GO0015645 FATTY-ACID LIGASE ACTIVITY	15	0.968	0.566	1
GO0004672 PROTEIN KINASE ACTIVITY	218	0.966	0.691	1
GO0016788 HYDROLASE ACTIVITY, ACTING ON ESTER BONDS	18	0.965	0.575	1
GO0005525 GTP BINDING	131	0.96	0.679	1
GO0006281 DNA REPAIR	36	0.959	0.611	1
GO0046983 PROTEIN DIMERIZATION ACTIVITY	28	0.957	0.603	1
GO0003779 ACTIN BINDING	17	0.952	0.609	1
GO0004812 AMINOACYL-TRNA LIGASE ACTIVITY	31	0.951	0.62	1
GO0016820 HYDROLASE ACTIVITY, ACTING ON ACID ANHYDRIDES, CATALYZING TRANSMEMBRANE MOVEMENT OF SUBSTANCES	18	0.946	0.606	1
GO0005215 TRANSPORTER ACTIVITY	62	0.944	0.676	1
GO0008559 XENOBIOTIC-TRANSPORTING ATPASE ACTIVITY	25	0.941	0.638	1
GO0008026 ATP-DEPENDENT HELICASE ACTIVITY	67	0.937	0.698	1
GO0030001 METAL ION TRANSPORT	17	0.935	0.634	1
GO0004674 PROTEIN SERINE/THREONINE KINASE ACTIVITY	154	0.933	0.795	1
GO0050381 UNSPECIFIC MONOOXYGENASE ACTIVITY	29	0.932	0.644	1
GO0006810 TRANSPORT	152	0.921	0.833	1
GO0000166 NUCLEOTIDE BINDING	149	0.92	0.825	1
GO0016021 INTEGRAL TO MEMBRANE	271	0.912	0.929	1
GO0005743 MITOCHONDRIAL INNER MEMBRANE	24	0.911	0.697	1
GO0005737 CYTOPLASM	124	0.909	0.847	1
GO0003677 DNA BINDING	217	0.905	0.908	1
GO0006355 REGULATION OF TRANSCRIPTION, DNA-DEPENDENT	145	0.905	0.869	1
GO0034061 DNA POLYMERASE ACTIVITY	16	0.898	0.693	1
GO0004725 PROTEIN TYROSINE PHOSPHATASE ACTIVITY	19	0.894	0.709	1
GO0008270 ZINC ION BINDING	434	0.892	0.978	1
GO0016071 MRNA METABOLIC PROCESS	19	0.891	0.73	1
GO0003899 DNA-DIRECTED RNA POLYMERASE ACTIVITY	28	0.889	0.752	1
GO0003723 RNA BINDING	89	0.889	0.841	1
GO0017111 NUCLEOSIDE-TRIPHOSPHATASE ACTIVITY	107	0.886	0.877	1
GO0005643 NUCLEAR PORE	18	0.886	0.73	1
GO0016791 PHOSPHORIC MONOESTER HYDROLASE ACTIVITY	25	0.884	0.757	1
GO0006350 TRANSCRIPTION	67	0.878	0.863	1
GO0006364 RRNA PROCESSING	20	0.873	0.746	1
GO0051287 NAD BINDING	22	0.871	0.741	1
GO0046961 HYDROGEN ION TRANSPORTING ATPASE ACTIVITY, ROTATIONAL MECHANISM	25	0.871	0.77	1
GO0003887 DNA-DIRECTED DNA POLYMERASE ACTIVITY	24	0.87	0.772	1
GO0046677 RESPONSE TO ANTIBIOTIC	19	0.866	0.757	1
GO0003700 TRANSCRIPTION FACTOR ACTIVITY	124	0.865	0.936	1
GO0006886 INTRACELLULAR PROTEIN TRANSPORT	76	0.862	0.901	1
GO0008276 PROTEIN METHYLTRANSFERASE ACTIVITY	16	0.862	0.761	1
GO0005515 PROTEIN BINDING	300	0.859	0.991	1
GO0016311 DEPHOSPHORYLATION	18	0.859	0.757	1
GO0003924 GTPASE ACTIVITY	41	0.843	0.853	1
GO0008234 CYSTEINE-TYPE PEPTIDASE ACTIVITY	16	0.84	0.784	1
GO0006396 RNA PROCESSING	31	0.839	0.853	1
GO0016887 ATPASE ACTIVITY	53	0.839	0.899	1
GO0016469 PROTON-TRANSPORTING TWO-SECTOR ATPASE COMPLEX	25	0.838	0.81	1
GO0005351 SUGARHYDROGEN SYMPORTER ACTIVITY	28	0.828	0.845	1
GO0008643 CARBOHYDRATE TRANSPORT	28	0.828	0.855	1
GO0016433 RRNA (ADENINE) METHYLTRANSFERASE ACTIVITY	17	0.828	0.809	1
GO0006865 AMINO ACID TRANSPORT	31	0.821	0.862	1
GO0008649 RRNA METHYLTRANSFERASE ACTIVITY	17	0.82	0.802	1
GO0015171 AMINO ACID TRANSMEMBRANE TRANSPORTER ACTIVITY	30	0.82	0.86	1
GO0007165 SIGNAL TRANSDUCTION	65	0.819	0.939	1
GO0008565 PROTEIN TRANSPORTER ACTIVITY	29	0.817	0.879	1
GO0000179 RRNA (ADENINE-N6,N6-)-DIMETHYLTRANSFERASE ACTIVITY	17	0.816	0.818	1
GO0006139 NUCLEOBASE, NUCLEOSIDE, NUCLEOTIDE AND NUCLEIC ACID METABOLIC PROCESS	15	0.816	0.801	1
GO0015904 TETRACYCLINE TRANSPORT	18	0.814	0.819	1
GO0015520 TETRACYCLINEHYDROGEN ANTIPORTER ACTIVITY	18	0.811	0.821	1
GO0004659 PRENYLTRANSFERASE ACTIVITY	19	0.81	0.847	1
GO0006481 C-TERMINAL PROTEIN AMINO ACID METHYLATION	15	0.806	0.821	1
GO0004671 PROTEIN-S-ISOPRENYLCYSTEINE O-METHYLTRANSFERASE ACTIVITY	16	0.802	0.831	1
GO0043565 SEQUENCE-SPECIFIC DNA BINDING	60	0.801	0.936	1
GO0006457 PROTEIN FOLDING	43	0.8	0.917	1
GO0030529 RIBONUCLEOPROTEIN COMPLEX	22	0.793	0.872	1
GO0004871 SIGNAL TRANSDUCER ACTIVITY	21	0.788	0.855	1
GO0003676 NUCLEIC ACID BINDING	351	0.778	1	1
GO0004003 ATP-DEPENDENT DNA HELICASE ACTIVITY	17	0.776	0.874	1
GO0008415 ACYLTRANSFERASE ACTIVITY	21	0.774	0.87	1
GO0051536 IRON-SULFUR CLUSTER BINDING	15	0.773	0.855	1
GO0005507 COPPER ION BINDING	31	0.765	0.932	1
GO0005634 NUCLEUS	349	0.76	1	1
GO0016192 VESICLE-MEDIATED TRANSPORT	41	0.751	0.959	1
GO0015986 ATP SYNTHESIS COUPLED PROTON TRANSPORT	19	0.746	0.906	1
GO0005739 MITOCHONDRION	22	0.739	0.921	1
GO0046933 HYDROGEN ION TRANSPORTING ATP SYNTHASE ACTIVITY, ROTATIONAL MECHANISM	19	0.737	0.912	1
GO0006629 LIPID METABOLIC PROCESS	19	0.737	0.904	1
GO0005622 INTRACELLULAR	406	0.736	1	1
GO0006461 PROTEIN COMPLEX ASSEMBLY	22	0.734	0.921	1
GO0005488 BINDING	168	0.729	1	1
GO0004298 THREONINE ENDOPEPTIDASE ACTIVITY	15	0.729	0.884	1
GO0004299 PROTEASOME ENDOPEPTIDASE ACTIVITY	15	0.727	0.894	1
GO0008170 N-METHYLTRANSFERASE ACTIVITY	18	0.719	0.921	1
GO0016435 RRNA (GUANINE) METHYLTRANSFERASE ACTIVITY	15	0.716	0.913	1
GO0016434 RRNA (CYTOSINE) METHYLTRANSFERASE ACTIVITY	15	0.713	0.905	1
GO0009008 DNA-METHYLTRANSFERASE ACTIVITY	15	0.709	0.931	1
GO0043834 TRIMETHYLAMINE METHYLTRANSFERASE ACTIVITY	15	0.708	0.907	1
GO0043827 TRNA (ADENINE-57, 58-N(1)-) METHYLTRANSFERASE ACTIVITY	15	0.708	0.904	1
GO0016300 TRNA (URACIL) METHYLTRANSFERASE ACTIVITY	15	0.708	0.905	1
GO0016205 SELENOCYSTEINE METHYLTRANSFERASE ACTIVITY	15	0.707	0.912	1
GO0016426 TRNA (ADENINE)-METHYLTRANSFERASE ACTIVITY	15	0.707	0.913	1
GO0043790 DIMETHYLADENOSINE TRANSFERASE ACTIVITY	15	0.707	0.927	1
GO0043776 COBALT-PRECORRIN-6B C5-METHYLTRANSFERASE ACTIVITY	15	0.707	0.915	1
GO0043833 METHYLAMINE-SPECIFIC METHYLCOBALAMINCOENZYME M METHYLTRANSFERASE ACTIVITY	15	0.707	0.912	1
GO0018423 PROTEIN-LEUCINE O-METHYLTRANSFERASE ACTIVITY	15	0.707	0.913	1
GO0016273 ARGININE N-METHYLTRANSFERASE ACTIVITY	15	0.706	0.927	1
GO0008174 MRNA METHYLTRANSFERASE ACTIVITY	15	0.706	0.908	1
GO0043770 DEMETHYLMENAQUINONE METHYLTRANSFERASE ACTIVITY	15	0.705	0.922	1
GO0016278 LYSINE N-METHYLTRANSFERASE ACTIVITY	15	0.705	0.92	1
GO0016424 TRNA (GUANOSINE) METHYLTRANSFERASE ACTIVITY	15	0.704	0.907	1
GO0030792 METHYLARSONITE METHYLTRANSFERASE ACTIVITY	15	0.704	0.911	1
GO0016279 PROTEIN-LYSINE N-METHYLTRANSFERASE ACTIVITY	15	0.703	0.919	1
GO0008326 SITE-SPECIFIC DNA-METHYLTRANSFERASE (CYTOSINE-SPECIFIC) ACTIVITY	15	0.703	0.912	1
GO0043777 COBALT-PRECORRIN-7 C15-METHYLTRANSFERASE ACTIVITY	15	0.703	0.914	1
GO0008172 S-METHYLTRANSFERASE ACTIVITY	15	0.703	0.926	1
GO0008173 RNA METHYLTRANSFERASE ACTIVITY	15	0.702	0.923	1
GO0043791 DIMETHYLAMINE METHYLTRANSFERASE ACTIVITY	15	0.702	0.932	1
GO0008175 TRNA METHYLTRANSFERASE ACTIVITY	15	0.702	0.922	1
GO0003880 C-TERMINAL PROTEIN CARBOXYL METHYLTRANSFERASE ACTIVITY	15	0.702	0.928	1
GO0043852 MONOMETHYLAMINE METHYLTRANSFERASE ACTIVITY	15	0.701	0.925	1
GO0043780 COBALT-PRECORRIN-5B C1-METHYLTRANSFERASE ACTIVITY	15	0.701	0.928	1
GO0016274 PROTEIN-ARGININE N-METHYLTRANSFERASE ACTIVITY	15	0.701	0.925	1
GO0043851 METHANOL-SPECIFIC METHYLCOBALAMINCOENZYME M METHYLTRANSFERASE ACTIVITY	15	0.701	0.92	1
GO0019702 PROTEIN-ARGININE N5-METHYLTRANSFERASE ACTIVITY	15	0.7	0.921	1
GO0016436 RRNA (URIDINE) METHYLTRANSFERASE ACTIVITY	15	0.7	0.928	1
GO0016431 TRNA (URIDINE) METHYLTRANSFERASE ACTIVITY	15	0.7	0.929	1
GO0016423 TRNA (GUANINE) METHYLTRANSFERASE ACTIVITY	15	0.699	0.914	1
GO0008650 RRNA (URIDINE-2'-O-)-METHYLTRANSFERASE ACTIVITY	15	0.699	0.926	1
GO0016427 TRNA (CYTOSINE)-METHYLTRANSFERASE ACTIVITY	15	0.699	0.924	1
GO0043803 HYDROXYNEUROSPORENE-O-METHYLTRANSFERASE ACTIVITY	15	0.698	0.924	1
GO0042626 ATPASE ACTIVITY, COUPLED TO TRANSMEMBRANE MOVEMENT OF SUBSTANCES	32	0.698	0.974	1
GO0018707 1-PHENANTHROL METHYLTRANSFERASE ACTIVITY	15	0.698	0.917	1
GO0009383 RRNA (CYTOSINE-C5-967)-METHYLTRANSFERASE ACTIVITY	15	0.697	0.935	1
GO0008169 C-METHYLTRANSFERASE ACTIVITY	15	0.697	0.918	1
GO0043782 COBALT-PRECORRIN-3 C17-METHYLTRANSFERASE ACTIVITY	15	0.694	0.916	1
GO0006511 UBIQUITIN-DEPENDENT PROTEIN CATABOLIC PROCESS	39	0.688	0.988	1
GO0008425 2-POLYPRENYL-6-METHOXY-1,4-BENZOQUINONE METHYLTRANSFERASE ACTIVITY	16	0.677	0.945	1
GO0008094 DNA-DEPENDENT ATPASE ACTIVITY	19	0.673	0.954	1
GO0004221 UBIQUITIN THIOLESTERASE ACTIVITY	17	0.671	0.943	1
GO0006334 NUCLEOSOME ASSEMBLY	27	0.667	0.974	0.998
GO0000786 NUCLEOSOME	25	0.657	0.974	0.998
GO0031072 HEAT SHOCK PROTEIN BINDING	31	0.63	0.989	1
GO0006260 DNA REPLICATION	27	0.611	0.989	1
GO0008236 SERINE-TYPE PEPTIDASE ACTIVITY	26	0.589	0.991	1
GO0008447 L-ASCORBATE OXIDASE ACTIVITY	15	0.584	0.983	1
GO0006412 TRANSLATION	152	0.552	1	1
GO0005089 RHO GUANYL-NUCLEOTIDE EXCHANGE FACTOR ACTIVITY	15	0.518	0.988	1
GO0035023 REGULATION OF RHO PROTEIN SIGNAL TRANSDUCTION	15	0.516	0.987	0.996
